# Supplementary material for: A rapid test for protein–DNA interactions
Source: Nucleic Acids Res. 2026 Feb 18;54(4):gkag142. doi: 10.1093/nar/gkag142 (PMC12914326; doi:10.1093/nar/gkag142)
Supplement: gkag142_Supplemental_Files [file gkag142_supplemental_files.zip]

Archive with 2 entries (2 files):
- Toft 2025 ESI main with Biorender credit.pdf
- Toft 2025 ESI R-PNAI-T step-by-step guide revision 3.pdf
